# Supplementary material for: QTL Mapping and Candidate Gene Screening for Enhancing Oil Content in Silage Maize
Source: Plants (Basel). 2025 Apr 10;14(8):1181. doi: 10.3390/plants14081181 (PMC12030292; doi:10.3390/plants14081181)
Supplement: Supplementary file 1 [file plants-14-01181-s001.zip]

Archive with 6 entries (6 files):
- Supplementary Figure 1.jpg
- Supplementary Figure 2.jpg
- Supplementary Figure 3.jpg
- Supplementary Table 1.pdf
- Supplementary Table 2.pdf
- Supplementary Table 3.pdf
